# Supplementary material for: Protective Effects of Fasudil Against Cisplatin-Induced Ototoxicity in Zebrafish: An In Vivo Study
Source: Int J Mol Sci. 2024 Dec 13;25(24):13363. doi: 10.3390/ijms252413363 (PMC11678128; doi:10.3390/ijms252413363)
Supplement: Supplementary file 1 [file ijms-25-13363-s001.zip]

Archive with 1 entries (1 files):
- ijms-3284310-Movie S1.mp4
